# Supplementary material for: The Potential of Mesenchymal Stromal Cells in Neuroblastoma Therapy for Delivery of Anti-Cancer Agents and Hematopoietic Recovery
Source: J Pers Med. 2021 Feb 25;11(3):161. doi: 10.3390/jpm11030161 (PMC7996318; doi:10.3390/jpm11030161)
Supplement: Supplementary file 1 [file jpm-11-00161-s001.zip]

Archive with 1 entries (1 files):
- jpm-1112235-supplementary.xlsx
