# Supplementary material for: The Potential of Mesenchymal Stromal Cells in Neuroblastoma Therapy for Delivery of Anti-Cancer Agents and Hematopoietic Recovery
Source: J Pers Med. 2021 Feb 25;11(3):161. doi: 10.3390/jpm11030161 (PMC7996318; doi:10.3390/jpm11030161)
Supplement: Supplementary file 1 [file jpm-11-00161-s001.zip › jpm-1112235-supplementary.xlsx]

## Sheet: Table S1
			Supplementary Table 1: Overview of clinical trials registered on clinicaltrials.gov (accessed on Jan 20, 2021) investigating the potential use of MSCs as delivery vehicles for anti-cancer agents and oncolytic viruses in other solid tumors
			IL12 – Interleukin-12, MTD – maximum tolerable dose, DLT – dose-limiting toxicities, OS – overall survival
		Phase	Anti-cancer agent	Properties and dose of MSCs	Administration route	Nr. of patients	Disease context	Key findings	Publication / Status	ClinicalTrials.gov Identifier	Year
		delivery of anti-cancer agents in MSCs
	A	I	GX-051, an IL-12-expressing MSC- vaccine	not defined	intra-tumoral	n=12 (single-arm study)	Head and neck cancer (GX-051)	No results posted, estimated study completion: September 2016 / Primary outcome measure: MTD	Active, not recruiting	NCT02079324	2014
	B	I	IFN-β	not defined	intra-peritoneal	n=5 (single-arm study)	Advanced ovarian cancer	No results posted, actual study completion date: June 2019 / Primary outcome measure: MTD, success of delivery	Completed	NCT02530047	2015
	C	I	KrasG12D siRNA	MSC-derived exosomes	intra-venous	n=28 (single-arm study)	Metastatic pancreas cancer with KrasG12D mutation	No results posted, estimated study completion: March 2022 / Aim is to evaluate MTD and DLT	Not yet recruiting	NCT03608631	2018
		delivery of oncolytic viruses in MSCs
	D	I / II	MV-NIS , an oncolytic measles virus encoding thyroidal sodium iodide symporter	Adipose tissue derived MSCs	intra-peritoneal	estimated n=57	Recurrent ovarian cancer	No results posted, estimated study completion: June 2021 / Aim is to determine MTD and 12-month OS	Recruiting	NCT02068794	2014
	E	I	DNX-2401, an oncolytic adenovirus	allogeneic BM-MSCs	intra-arterial	estimated n=36	Recurrent high-grade glioma	No results posted, estimated study completion: May 2022 / Aim is to determine MTD, toxicity and tumor tropism	Recruiting	NCT03896568	2019

## Sheet: Table S2
		Supplementary Table 2: Overview of studies and clinical trials registered on clinicaltrials.gov investigating a potential benefit of MSCs in HSCT in context of hematological diseases and cancer.
		auto-HSCT – autologous hematopoietic stem cell transplantation, allo-HSCT – allogeneic hematopoietic stem cell transplantation, PMN – polymorphonuclear, UC – umbilical cord, UCB – umbilical cord blood, ELR – early lymphocyte recovery
		p.t. – post-transfusion, SAE – serious adverse events, n.s. – not significant, BM-MSCs – bone marrow-derived MSCs, OS – overall survival, TRM – transfusion-related mortality, aGvHD – acute graft-versus-host disease, n/a – not applicable
		*identifier of UMIN-CTR clinical trial registry: https://www.umin.ac.jp/ctr/index.htm; accessed on Jan 20, 2021
		Phase	Details	Properties and median dose of MSCs	Nr. of patients	Disease context	Key findings	Publication / Status	ClinicalTrials.gov Identifier	Year
	allo-MSCs
	A	n/a	Allogeneic MSCs to treat autologous graft failure	MSCs from HLA-mismatched sibling BM, ex vivo-expanded, 2.78x10^6/kg	n=1	Acute myeloid leukemia	Rapid and sustained recovery of PMN and platelets	Fouillard et al. [81]	case study	2007
							No side effect secondary to MSC infusion
							MSC engraftment: successful 1 month p.t., but not detectable anymore 1 year p.t.
	B	II	Allogeneic MSCs combined with UCB after autologous graft failure	BM-MSCs from HLA-mismatched unrelated donors, ex vivo-expanded, 2.73-4.3x10^6/kg	MSC only: n=11 / MSC+CB: n=11	Hematologic malignancies	Platelet reconstruction (median): 21 days (MSC only) vs. 18 days (MSC+CB) (n.s.), neutrophil recovery: 18 (MSC only) vs. 8 days (MSC+CB) (p=0.03)	Xiong et al. [82]	NCT01763099	2014
							No chronic or grade III-IV aGvHD in either group
	C	I / II	Allogeneic MSCs co-transplanted with UCB in pediatric patients	parental BM-MSCs, ex vivo-expanded, 10x10^6 MSC/kg	MSC(+): n=8, MSC(-): n=7	Hematologic malignancies	Neutrophil recovery: MSC+ group: in 100%, after 13 days (median), historical control group: 100%, after 15 days (p=0.55)	Macmillan et al. [89]	n/a	2009
							Platelet recovery MSC+ group: in 75% (6/8 patients) after 53 days; control group: in 74%, 69 days (p=0.55)
							Grade II–IV aGVHD by day 100: MSC+ group 38% (3/8 patients), control group: 22% (p=0.44)
							No MSC infusion-related toxicity
	D	n/a	Allogeneic MSCs co-transplanted with UCB transplantation in pediatric patients	paternal, HLA-disparate BM-MSCs, ex vivo-expanded, 1.9x10^6 MSC/kg	MSC(+): n=13, matched historical controls: n=39	Hematologic diseases	Neutrophil recovery: 30 days (MSC+ group) vs. 28 days (controls), platelet recovery: 32 (MSC+ group) vs. 36 (controls), both n.s.	Bernardo et al. [90]	n/a	2006
							Reduced grade III-IV aGVHD in MSC+ group (0% vs. 26%) (p=0.05)
							No MSC infusion-related toxicity
	E	n/a	Allogeneic MSCs co-transplanted with BM- or PB- HSPCs	BM-MSCs from HLA-identical sibling donors, ex vivo-expanded, 0.3-15.3x10^5 MSC/kg	MSC(+): n=10, MSC(-): n=15	Hematologic malignancies	Neutrophil recovery: 16 days (MSC+ group) vs. 15 days (controls), platelet recovery: 30 (MSC+ group) vs. 27 (controls), both n.s.	Ning et al. [91]	n/a	2008
							Grade II–IV aGVHD: MSC+ group 11% (1/9 patients), control group: 53% (8/15 patients)
							Increased relapse rate in MSC+ group (60%, 6/10 patients) compared to controls (20%, 3/15 patients), p=0.02
							No MSC infusion-related toxicity
	F	n/a	Third-party MSCs in UCB transplantation	UC-derived MSCs, 5.7x10^6 MSC/kg	MSC(+): n=5, MSC(-): n=9	Hematologic diseases	Significantly faster hematopoietic recovery of neutrophils and platelets in MSC group than in controls (11 vs. 25 and 32 vs. 69 days) (p=0.02 and 0.01)	Wu & Sheu et al. [92]	n/a	2013
							Grade III-IV aGvHD: 0% in MSC group, 11% in controls (n.s.)
							No SAE
	G		Third-party MSCs in UCB transplantation	UC-derived, HLA-mismatched MSCs, 7.2x10^6 MSC/kg	MSC(+): n=8, MSC(-): n=12	Hematologic malignancies	Significantly faster hematopoietic recovery of neutrophils and platelets in MSC group than in controls (12 vs. 21 and 30 vs. 73 days) (p=0.003 and 0.004)	Wu & Tsai et al. [93]	n/a	2013
							Grade III-IV aGvHD: 0% in MSC group, 8% in controls (n.s.)
							No MSC infusion-related toxicities
	H	I / II	Third-party MSCs in UCB transplantation in pediatric patients	UBC-derived MSCs, 1 or 5x10^6 MSC/kg	MSC(+): n=7, historical controls: n=9	Hematologic malignancies	Significantly higher cumulative incidence of neutrophil recovery (day 30) and platelet recovery (day 100) in MSC group than in the controls (p<0.01 and p=0.02)	Lee et al. [94]	NCT00823316	2009
							Incidence of acute and chronic GVHD: n.s. between MSC group and controls
							No MSC infusion-related toxicity or TRM; cumulative incidence of relapse: n.s. between the two groups (p=0.33)
	I	III	Intra-osseous administration of allogeneic MSCs against graft failure after allo-HSCT	Donor MSCs (origin and dose not mentioned)	n=20, single arm study	patients with primary graft failure after allo-HSCT	No results posted yet, estimated study completion: December 2022 / Primary outcome measure: engraftment efficiency	Recruiting	NCT03389919	2018
	J	I	Intra-osseous co-transplant of allogeneic MSCs and UCB	Donor UCB MSCs, 2x10^6cells/kg	n=6, single arm study	Hematologic malignancies	No results posted, actual study completion: February 7, 2020 / Primary outcome measure: feasibility of intra-bone transplant	Active, not recruiting	NCT02181478	2014
	K	I	Intra-bone marrow injection of allogeneic MSCs in UCB transplantation	Third-party BM-MSCs, 0.5x10^6cells/kg	MSC(+): n=5, MSC(-): n=6	Hematologic malignancies	All patients achieved neutrophil, reticulocyte, and platelet recovery; median times to recovery: 21, 35, 38 days, respectively (n.s. compared to controls)	Active / Goto et al. [95]	n/a (UMIN000024291*)	2016
							Grade II-IV aGVHD developed in three controls but not in MSC-CBT patients (n.s.)
							No adverse events related to intra-BM injection of MSCs
							MSC engraftment: No evidence of MSC donor chimerism was detectable in BM-MNCs and BM-derived MSCs at any time point in all patients
	L	II	Co-transplantation of third-party MSCs and HLA-mismatched allo-HSCTs	Third-party MSCs, 1.5-.3.0 x10^6/kg	n=120, randomized, double-blind	Hematologic malignancies	No results posted yet, estimated study completion: July 2023 / Primary outcome measure: 1-year OS	Recruiting	NCT01045382	2010
	M	II / III	Co-transplantation of MSCs with allo-HSCT	no information available	n=120, randomized, open-label	unknown	No results posted yet, estimated study completion: December 1 2025/ Primary outcome measure: OS	Recruiting	NCT04247945	2020
	N	I / II	Allogeneic MSCs prior to auto-HSCT	Allogeneic BM-MSCs, 1.5-2x10^6/kg	ongoing, estimated: n=16	Hematologic malignancies	No results posted, estimated study completion: December 2016 / Primary outcome measure: Number of SAE	Unknown	NCT02145923	2014
	auto-MSCs
	O	I / II	Autologous MSC co-infusion in auto-HSCT (no control group)	MSCs isolated from BM-aspirates of patients ~35 days prior to HSCT, ex vivo-expanded, 2x10^6 MSC/kg	n=32, re-infusion in n=28	Breast Cancer	Median time to neutrophil- and platelet recovery: 8 days and 8.5 days, respectively	Koç et al. [105]	n/a	2000
							No immediate or delayed MSC infusion-related toxicity
							Tumor-cell contamination in 4 out of 32 BM aspirations for MSC harvest
	P	n/a	Autologous MSC co-infusion in auto-HSCT	MSCs isolated from BM aspirates of patients, ex vivo-expanded, 0.2x10^6 MSC/kg	MSC(+): n=29, MSC(-): n=38	Malignant lymphomas	Improved early lymphocyte recovery in MSC(+) vs. MSC(-) group (73% vs. 56% of patients, p=0.031)	Batorov et al. [106]	case study	2015

## Sheet: Table S3
		Supplementary Table 3: Overview of studies investigating tumor-tropism of MSCs in other solid tumors
		IP – intraperitoneally; IV – intravenously, BM – bone marrow
		Model	MSC origin	Labeling method	Administration route	Maximum follow up	Detection in tumor?	Publication
		Syn- and xenogeneic breast and ovarian cancer (mouse)	mouse, BM human, BM	Bioluminescence	IV (breast cancer),IP (ovarian cancer)	12 days	Yes	Kidd et al. [36]
		Lung metastases of breast cancer (mouse)	human, source not mentioned	GFP	IV	150 days	Yes (lung metastases)	Stoff-Khalili et al. [72]
		Prostate cancer patients	human, BM (allogeneic)	-	IV	4-6 days	no	Schweizer et al. [147], NCT01983709
